# Supplementary material for: Closo- or Nido-Carborane Diphosphane as Responsible for Strong Thermochromism or Time Activated Delayed Fluorescence (TADF) in [Cu(N^N)(P^P)]0/+
Source: Inorg Chem. 2021 Nov 23;60(23):18521–8. doi: 10.1021/acs.inorgchem.1c03092 (PMC8653344; doi:10.1021/acs.inorgchem.1c03092)
Supplement: Supplementary file 2 — ic1c03092_si_003.xyz [file ic1c03092_si_003.xyz]

ATOMIC COORDINATES OF THE OPTIMIZED STRUCTURES OF 1 AND 2

90
 Compound 1
N       4.381900   -2.086200    0.649000
H       4.968000   -2.714400    1.181500
S       1.205100   -3.556600    3.948600
N       0.978400   -1.800200    2.091300
C       3.623300   -0.610500   -0.832300
C       3.076300   -1.780800    0.909400
N       2.588500   -0.908400    0.042100
C       2.260000   -2.316900    1.990200
C       0.319100   -2.361000    3.065100
H      -0.717000   -2.123900    3.310300
C       4.769900   -1.354800   -0.464600
C       5.977000   -1.269100   -1.164700
H       6.856800   -1.847000   -0.874800
C       6.003300   -0.403400   -2.256000
H       6.924600   -0.302700   -2.833700
C       4.869100    0.352100   -2.630300
H       4.940900    1.025600   -3.486900
C       2.563100   -3.281200    2.922000
H       3.485700   -3.843500    3.053200
C       3.670200    0.263300   -1.929800
H       2.801700    0.863400   -2.206000
H      -2.708100    0.695500    1.648500
H      -5.930700    1.574700   -2.048000
H      -5.408600    2.090800    0.971200
H      -3.558300    2.810000   -3.619100
H      -1.642900    4.078300   -1.569900
H      -3.560700   -0.183400   -3.028800
H      -4.727500    4.264100   -1.136200
H      -1.020300    1.295500   -2.644200
H      -2.790200    3.632600    1.208900
H      -4.683900   -0.641800   -0.241400
Cu      0.576700   -0.400900    0.397400
P      -1.356000   -1.154200   -0.717200
P      -0.061900    1.861800    0.484700
C      -1.789800    1.940100   -0.318200
C      -2.497800    0.364600   -0.850800
C       0.065800   -1.563300   -3.069600
H       0.874100   -1.065400   -2.529400
C      -0.287000    2.645300    2.132100
C      -2.201400   -2.422600   -3.142600
H      -3.169600   -2.597100   -2.670200
C      -1.175900   -1.760600   -2.441900
C      -0.288300    1.807800    3.259600
H      -0.157300    0.731000    3.130800
B      -4.831200    1.679500   -1.585800
C      -2.264400   -2.499100    0.170100
C       1.049400    3.258900   -1.790500
H       0.258000    2.850700   -2.413700
C      -3.034600   -2.276200    1.326600
H      -3.233900   -1.265200    1.675200
C      -1.985600   -2.867400   -4.447300
H      -2.788200   -3.378500   -4.984200
B      -1.978900    1.543900   -1.983400
C       1.077200    3.015600   -0.406300
C      -3.570400   -3.349900    2.043900
H      -4.186500   -3.151500    2.924500
B      -3.042600    2.914100    0.295100
C      -0.748900   -2.656900   -5.068600
H      -0.585800   -3.005400   -6.091300
B      -4.168200    0.387300   -0.553300
C      -2.016400   -3.829200   -0.222400
H      -1.408900   -4.041800   -1.103100
C      -0.576500    4.566800    3.588900
H      -0.686800    5.646300    3.716400
C      -0.427400    4.034100    2.308100
H      -0.416700    4.702500    1.445200
B      -2.376800    3.169500   -1.328800
C       0.276600   -2.005900   -4.379000
H       1.246000   -1.845200   -4.856500
C       2.038100    4.042600   -2.394400
H       1.984400    4.235400   -3.468600
B      -3.514300    0.649100   -2.180300
B      -3.462900    2.394000   -2.500700
C       3.129100    4.326300   -0.261800
H       3.939300    4.737700    0.344900
C      -3.332100   -4.665100    1.635600
H      -3.757400   -5.501900    2.194700
C       2.140700    3.551400    0.348400
H       2.202300    3.371800    1.423200
B      -3.013200    1.151000    0.590700
C      -0.443400    2.344400    4.541400
H      -0.443500    1.684500    5.412300
B      -4.140000    3.223300   -1.064800
C      -2.547800   -4.899000    0.503500
H      -2.350900   -5.921600    0.172500
B      -4.538300    1.971000    0.158000
C       3.079400    4.580600   -1.635200
H       3.847600    5.195500   -2.109900
C      -0.588800    3.723800    4.706400
H      -0.707000    4.145900    5.707300

89
 Compound 2
N       4.872700   -0.065300    0.655400
H       5.671100   -0.436200    1.150500
S       2.606000   -2.823800    3.887500
N       1.666700   -1.242900    2.097500
C       3.549100    1.066900   -0.727300
C       3.555400   -0.331200    0.924400
N       2.740900    0.319500    0.114000
C       3.045300   -1.203200    1.972900
C       1.299500   -2.046200    3.051800
H       0.258500   -2.233200    3.316400
C       4.907600    0.831200   -0.402400
C       5.959200    1.449000   -1.085700
H       7.004300    1.261600   -0.830300
C       5.607100    2.323700   -2.112300
H       6.395600    2.830200   -2.673800
C       4.256200    2.576200   -2.440100
H       4.026900    3.278500   -3.244400
C       3.724900   -1.998800    2.864700
H       4.797300   -2.150900    2.969500
C       3.212200    1.958300   -1.757800
H       2.168300    2.168800   -1.995600
H      -2.178400   -0.931300    2.121600
H      -6.206400   -1.633000   -0.749100
H      -5.317000   -1.110900    2.189500
H      -5.531600    0.708400   -2.382700
H      -3.791100    2.706600   -0.532600
H      -3.630100   -1.884500   -2.370900
H      -6.332800    1.209800    0.450300
H      -3.823200    1.571000    2.209300
H      -3.632100   -2.978400    0.405700
Cu      0.677000   -0.116800    0.465800
P      -0.789500   -1.502400   -0.752300
P      -0.960400    1.528600    0.610200
C      -2.559200    0.673600    0.206600
C      -2.506000   -0.814700   -0.434800
C       0.361600   -0.652100   -3.149500
H       0.906600    0.035800   -2.500500
C      -1.223000    2.568900    2.107700
C      -1.234700   -2.446000   -3.433700
H      -1.944200   -3.161500   -3.018600
C      -0.556800   -1.551700   -2.584300
C      -0.571400    2.191300    3.292000
H       0.069200    1.305700    3.291500
B      -5.205700   -1.026700   -0.468000
C      -0.666700   -3.274500   -0.232600
C      -1.057700    2.475200   -2.063100
H      -1.627000    1.573400   -2.291600
C      -1.138300   -3.706000    1.022600
H      -1.711700   -3.027300    1.651600
C      -1.003200   -2.427400   -4.810200
H      -1.540300   -3.126000   -5.456900
C      -0.675100    2.755900   -0.739900
C      -0.899800   -5.008200    1.469500
H      -1.298600   -5.323800    2.437500
B      -3.909500    0.840200    1.267400
C      -0.095700   -1.516400   -5.362800
H       0.079100   -1.503400   -6.441900
B      -3.790300   -1.811900    0.192300
C       0.078800   -4.185200   -1.006300
H       0.477900   -3.883600   -1.975400
C      -2.189900    4.464700    3.280900
H      -2.828600    5.351700    3.274400
C      -2.037300    3.715600    2.113400
H      -2.561200    4.018000    1.204700
B      -3.841200    1.511800   -0.405300
C       0.588400   -0.628800   -4.529900
H       1.304900    0.081800   -4.949800
C      -0.722400    3.347000   -3.103700
H      -1.039400    3.112100   -4.122900
B      -3.751400   -1.134700   -1.442700
B      -4.799300    0.359700   -1.493600
C       0.392700    4.800200   -1.529400
H       0.956000    5.711500   -1.311100
C      -0.170900   -5.906500    0.684900
H       0.009300   -6.926400    1.034100
C       0.063600    3.927300   -0.489100
H       0.380500    4.166200    0.528400
B      -2.936500   -0.638300    1.236700
C      -0.732400    2.938100    4.463900
H      -0.222200    2.630200    5.380400
B      -5.294200    0.658800    0.194500
C       0.321400   -5.485200   -0.552600
H       0.895100   -6.173500   -1.179200
B      -4.711800   -0.709700    1.231400
C       0.001000    4.514100   -2.841400
H       0.252700    5.200700   -3.653900
C      -1.540100    4.077300    4.458700
H      -1.666400    4.664700    5.372000
H      -3.673600    0.916100   -1.666300
